# Supplementary material for: Evaluation of Three Recombinant Antigens for the Detection of Anti-Coxiella Antibodies in Cattle
Source: Antibodies (Basel). 2025 Dec 12;14(4):107. doi: 10.3390/antib14040107 (PMC12729987; doi:10.3390/antib14040107)
Supplement: Supplementary file 1 [file antibodies-14-00107-s001.zip]

Archive with 1 entries (1 files):
- antibodies-3957609-supplementary.pdf
